# Supplementary material for: Sociodemographic Drivers of Delays in Seeking Medical Care in the All of Us Cohort
Source: Nurs Rep. 2026 Feb 2;16(2):51. doi: 10.3390/nursrep16020051 (PMC12943032; doi:10.3390/nursrep16020051)
Supplement: Supplementary file 1 [file nursrep-16-00051-s001.zip]

Archive with 1 entries (1 files):
- nursrep-4104299-supplementary.pdf
